# Supplementary material for: Intracellular Localization and Gene Expression Analysis Provides New Insights on LEA Proteins’ Diversity in Anhydrobiotic Cell Line
Source: Biology (Basel). 2022 Mar 22;11(4):487. doi: 10.3390/biology11040487 (PMC9031878; doi:10.3390/biology11040487)
Supplement: Supplementary file 1 [file biology-11-00487-s001.zip]

Archive with 2 entries (2 files):
- biology-1599807-supplementaryfinal.pdf
- Supplementary Data S1.pdf
